# Supplementary material for: Associations between fetal size, sex and placental angiogenesis in the pig
Source: Biol Reprod. 2018 Aug 18;100(1):239–52. doi: 10.1093/biolre/ioy184 (PMC6335214; doi:10.1093/biolre/ioy184)
Supplement: Supplemental Tables and Figures [file ioy184_supplemental_tables_and_figures.zip]

Archive with 10 entries (10 files):
- Supplementary Figure 1.tif
- Supplementary Figure 2.tif
- Supplementary Figure 3.tif
- Supplementary Table 1.docx
- Supplementary Table 2.docx
- Supplementary Table 3.docx
- Supplementary Table 4.docx
- Supplementary Table 5.docx
- Supplementary Table 6.docx
- Supplementary Table 7.docx
